# Supplementary material for: Photoluminescence and Stability of Dion–Jacobson Tin-Based Halide Perovskites with Different Spacer Cation Chain Length
Source: Molecules. 2025 Feb 5;30(3):703. doi: 10.3390/molecules30030703 (PMC11820731; doi:10.3390/molecules30030703)
Supplement: Supplementary file 1 [file molecules-30-00703-s001.zip]

Archive with 1 entries (1 files):
- molecules-3386682-supplementary.pdf
